# Supplementary material for: A 14-Day Plant-Based Dietary Intervention Modulates the Plasma Levels of Rheumatoid Arthritis-Associated MicroRNAs: A Bioinformatics-Guided Pilot Study
Source: Nutrients. 2025 Jul 4;17(13):2222. doi: 10.3390/nu17132222 (PMC12251866; doi:10.3390/nu17132222)
Supplement: Supplementary file 1 [file nutrients-17-02222-s001.zip]

Archive with 1 entries (1 files):
- nutrients-3714764-supplementary.pdf
